# Supplementary material for: The Plant Growth-Promoting Potential of Halotolerant Bacteria Is Not Phylogenetically Determined: Evidence from Two Bacillus megaterium Strains Isolated from Saline Soils Used to Grow Wheat
Source: Microorganisms. 2023 Jun 28;11(7):1687. doi: 10.3390/microorganisms11071687 (PMC10384442; doi:10.3390/microorganisms11071687)
Supplement: Supplementary file 1 [file microorganisms-11-01687-s001.zip]

Archive with 1 entries (1 files):
- microorganisms-2455560-supplementary.pdf
